# Supplementary material for: Inflammation and Dysregulated Bone Turnover Confound Serum ICAM-1 as a Cardiovascular Marker in Hemodialysis
Source: Biomolecules. 2026 Jan 7;16(1):102. doi: 10.3390/biom16010102 (PMC12838869; doi:10.3390/biom16010102)
Supplement: Supplementary file 1 [file biomolecules-16-00102-s001.zip]

Archive with 1 entries (1 files):
- biomolecules-4000327-supplementary.pdf
